# Supplementary material for: Development of a dose-response model for porcine cysticercosis
Source: PLoS One. 2022 Mar 14;17(3):e0264898. doi: 10.1371/journal.pone.0264898 (PMC8920259; doi:10.1371/journal.pone.0264898)
Supplement: S3 Table — (CSV) [file pone.0264898.s003.csv]

authors	publication_year	exp_route	animal_id	dose	ves_cyst	deg_cyst	total_cyst	brain_cyst
Gonzales-Gustavson E.	2011	beetles	4101	6	4	0	4	0
Gonzales-Gustavson E.	2011	beetles	4102	6	3	0	3	0
Gonzales-Gustavson E.	2011	beetles	4103	6	2	0	2	0
Gonzales-Gustavson E.	2011	beetles	4104	6	13	4	17	0
Gonzales-Gustavson E.	2011	beetles	4105	6	1	0	1	0
Gonzales-Gustavson E.	2011	beetles	4106	6	7	0	7	0
Gonzales-Gustavson E.	2011	beetles	4107	6	0	8	8	0
Gonzales-Gustavson E.	2011	beetles	4108	6	0	0	0	0
Gonzales-Gustavson E.	2011	beetles	4109	6	1	0	1	0
Gonzales-Gustavson E.	2011	beetles	4111	6	9	0	9	0
Gonzales-Gustavson E.	2011	beetles	7112	6	0	0	0	0
Gonzales-Gustavson E.	2011	beetles	7113	6	2	0	2	0
Gonzales-Gustavson E.	2011	beetles	7117	6	11	0	11	0
Gonzales-Gustavson E.	2011	beetles	7118	6	21	1	22	0
Gonzales-Gustavson E.	2011	beetles	7124	6	5	1	6	0
Gonzales-Gustavson E.	2011	beetles	7125	6	37	0	37	0
Gomez-Puerta LA, Garcia HH, Gonzalez AE; Cysticercosis Working Group in Peru.	2018	beetles	9103	1	1	0	1	0
Gomez-Puerta LA, Garcia HH, Gonzalez AE; Cysticercosis Working Group in Peru.	2018	beetles	9104	1	0	0	0	0
Gomez-Puerta LA, Garcia HH, Gonzalez AE; Cysticercosis Working Group in Peru.	2018	beetles	8997	1	2	12	14	0
Gomez-Puerta LA, Garcia HH, Gonzalez AE; Cysticercosis Working Group in Peru.	2018	beetles	9107	1	0	2	2	0
Gomez-Puerta LA, Garcia HH, Gonzalez AE; Cysticercosis Working Group in Peru.	2018	beetles	9102	1	1	0	1	0
Gomez-Puerta LA, Garcia HH, Gonzalez AE; Cysticercosis Working Group in Peru.	2018	beetles	9106	1	69	2	71	3
Gomez-Puerta LA, Garcia HH, Gonzalez AE; Cysticercosis Working Group in Peru.	2018	beetles	8948	3	5	0	5	0
Gomez-Puerta LA, Garcia HH, Gonzalez AE; Cysticercosis Working Group in Peru.	2018	beetles	8946	3	27	2	29	0
Gomez-Puerta LA, Garcia HH, Gonzalez AE; Cysticercosis Working Group in Peru.	2018	beetles	8947	3	21	3	24	0
Gomez-Puerta LA, Garcia HH, Gonzalez AE; Cysticercosis Working Group in Peru.	2018	beetles	8938	3	24	3	27	0
Gomez-Puerta LA, Garcia HH, Gonzalez AE; Cysticercosis Working Group in Peru.	2018	beetles	8943	3	8	0	8	0
Gomez-Puerta LA, Garcia HH, Gonzalez AE; Cysticercosis Working Group in Peru.	2018	beetles	8945	3	30	3	33	2
Gomez-Puerta LA, Garcia HH, Gonzalez AE; Cysticercosis Working Group in Peru.	2018	beetles	8942	6	109	2	111	0
Gomez-Puerta LA, Garcia HH, Gonzalez AE; Cysticercosis Working Group in Peru.	2018	beetles	8941	6	68	8	76	1
Gomez-Puerta LA, Garcia HH, Gonzalez AE; Cysticercosis Working Group in Peru.	2018	beetles	8944	6	46	9	55	0
Gomez-Puerta LA, Garcia HH, Gonzalez AE; Cysticercosis Working Group in Peru.	2018	beetles	8939	6	24	0	24	0
Gomez-Puerta LA, Garcia HH, Gonzalez AE; Cysticercosis Working Group in Peru.	2018	beetles	8937	6	4	0	4	0
Gomez-Puerta LA, Garcia HH, Gonzalez AE; Cysticercosis Working Group in Peru.	2018	beetles	8940	6	17	1	18	2
Cysticercosis Working Group in Peru - Unpublished data	.	beetles	9186	4	11	25	36	0
Cysticercosis Working Group in Peru - Unpublished data	.	beetles	9193	4	0	1	1	0
Cysticercosis Working Group in Peru - Unpublished data	.	beetles	9183	6	8	0	8	0
Cysticercosis Working Group in Peru - Unpublished data	.	beetles	9166	6	1	0	1	0
Cysticercosis Working Group in Peru - Unpublished data	.	beetles	9168	6	2	0	2	0
Cysticercosis Working Group in Peru - Unpublished data	.	beetles	9182	6	55	2	57	0
Cysticercosis Working Group in Peru - Unpublished data	.	beetles	9167	6	0	0	0	0
Cysticercosis Working Group in Peru - Unpublished data	.	beetles	9169	6	0	0	0	0
Cysticercosis Working Group in Peru - Unpublished data	.	beetles	9184	6	0	0	0	0
Cysticercosis Working Group in Peru - Unpublished data	.	beetles	9185	6	0	0	0	0
Cysticercosis Working Group in Peru - Unpublished data	.	beetles	9190	4	0	1	1	0
Cysticercosis Working Group in Peru - Unpublished data	.	beetles	9188	4	0	11	11	0
Cysticercosis Working Group in Peru - Unpublished data	.	beetles	9187	4	0	0	0	0
Cysticercosis Working Group in Peru - Unpublished data	.	beetles	9192	4	0	0	0	0
Cysticercosis Working Group in Peru - Unpublished data	.	beetles	9189	4	1	0	1	0
Cysticercosis Working Group in Peru - Unpublished data	.	beetles	9191	4	0	2	2	0
Alroy KA, Arroyo G, Gilman RH, Gonzales-Gustavson E, Gallegos L, Gavidia CM, Verastegui M, Rodriguez S, Lopez T, Gomez-Puerta LA, Alroy J, Garcia HH, Gonzalez AE, For The Cysticercosis Working Group In Peru.	2018	carotid	19	10000	9	43	52	4
Alroy KA, Arroyo G, Gilman RH, Gonzales-Gustavson E, Gallegos L, Gavidia CM, Verastegui M, Rodriguez S, Lopez T, Gomez-Puerta LA, Alroy J, Garcia HH, Gonzalez AE, For The Cysticercosis Working Group In Peru.	2018	carotid	22	10000	230	16	246	2
Alroy KA, Arroyo G, Gilman RH, Gonzales-Gustavson E, Gallegos L, Gavidia CM, Verastegui M, Rodriguez S, Lopez T, Gomez-Puerta LA, Alroy J, Garcia HH, Gonzalez AE, For The Cysticercosis Working Group In Peru.	2018	carotid	102	10000	829	117	946	7
Alroy KA, Arroyo G, Gilman RH, Gonzales-Gustavson E, Gallegos L, Gavidia CM, Verastegui M, Rodriguez S, Lopez T, Gomez-Puerta LA, Alroy J, Garcia HH, Gonzalez AE, For The Cysticercosis Working Group In Peru.	2018	carotid	104	10000	0	0	0	0
Alroy KA, Arroyo G, Gilman RH, Gonzales-Gustavson E, Gallegos L, Gavidia CM, Verastegui M, Rodriguez S, Lopez T, Gomez-Puerta LA, Alroy J, Garcia HH, Gonzalez AE, For The Cysticercosis Working Group In Peru.	2018	carotid	106	10000	0	0	0	0
Alroy KA, Arroyo G, Gilman RH, Gonzales-Gustavson E, Gallegos L, Gavidia CM, Verastegui M, Rodriguez S, Lopez T, Gomez-Puerta LA, Alroy J, Garcia HH, Gonzalez AE, For The Cysticercosis Working Group In Peru.	2018	carotid	108	10000	75	1	76	0
Alroy KA, Arroyo G, Gilman RH, Gonzales-Gustavson E, Gallegos L, Gavidia CM, Verastegui M, Rodriguez S, Lopez T, Gomez-Puerta LA, Alroy J, Garcia HH, Gonzalez AE, For The Cysticercosis Working Group In Peru.	2018	carotid	6	45000	128	0	128	1
Alroy KA, Arroyo G, Gilman RH, Gonzales-Gustavson E, Gallegos L, Gavidia CM, Verastegui M, Rodriguez S, Lopez T, Gomez-Puerta LA, Alroy J, Garcia HH, Gonzalez AE, For The Cysticercosis Working Group In Peru.	2018	carotid	9	50000	19	5	24	0
Alroy KA, Arroyo G, Gilman RH, Gonzales-Gustavson E, Gallegos L, Gavidia CM, Verastegui M, Rodriguez S, Lopez T, Gomez-Puerta LA, Alroy J, Garcia HH, Gonzalez AE, For The Cysticercosis Working Group In Peru.	2018	carotid	101	50000	2075	4	2079	19
Alroy KA, Arroyo G, Gilman RH, Gonzales-Gustavson E, Gallegos L, Gavidia CM, Verastegui M, Rodriguez S, Lopez T, Gomez-Puerta LA, Alroy J, Garcia HH, Gonzalez AE, For The Cysticercosis Working Group In Peru.	2018	carotid	103	50000	1829	41	1870	7
Alroy KA, Arroyo G, Gilman RH, Gonzales-Gustavson E, Gallegos L, Gavidia CM, Verastegui M, Rodriguez S, Lopez T, Gomez-Puerta LA, Alroy J, Garcia HH, Gonzalez AE, For The Cysticercosis Working Group In Peru.	2018	carotid	105	50000	705	0	705	8
Alroy KA, Arroyo G, Gilman RH, Gonzales-Gustavson E, Gallegos L, Gavidia CM, Verastegui M, Rodriguez S, Lopez T, Gomez-Puerta LA, Alroy J, Garcia HH, Gonzalez AE, For The Cysticercosis Working Group In Peru.	2018	carotid	107	50000	1064	1	1065	2
Santamaría E, Plancarte A, de Aluja AS.	2002	eggs	1	0	0	0	0	0
Santamaría E, Plancarte A, de Aluja AS.	2002	eggs	2	0	0	0	0	0
Santamaría E, Plancarte A, de Aluja AS.	2002	eggs	3	0	0	0	0	0
Santamaría E, Plancarte A, de Aluja AS.	2002	eggs	4	0	0	0	0	0
Santamaría E, Plancarte A, de Aluja AS.	2002	eggs	5	10	0	0	0	0
Santamaría E, Plancarte A, de Aluja AS.	2002	eggs	6	10	0	1	1	0
Santamaría E, Plancarte A, de Aluja AS.	2002	eggs	7	10	2	0	2	0
Santamaría E, Plancarte A, de Aluja AS.	2002	eggs	8	10	0	1	1	0
Santamaría E, Plancarte A, de Aluja AS.	2002	eggs	9	100	0	3	3	0
Santamaría E, Plancarte A, de Aluja AS.	2002	eggs	10	100	0	0	0	0
Santamaría E, Plancarte A, de Aluja AS.	2002	eggs	11	100	0	0	0	0
Santamaría E, Plancarte A, de Aluja AS.	2002	eggs	12	100	0	5	5	0
Santamaría E, Plancarte A, de Aluja AS.	2002	eggs	13	100	2	1	3	0
Santamaría E, Plancarte A, de Aluja AS.	2002	eggs	14	1000	2	9	11	0
Santamaría E, Plancarte A, de Aluja AS.	2002	eggs	15	1000	0	5	5	0
Santamaría E, Plancarte A, de Aluja AS.	2002	eggs	16	1000	0	2	2	0
Santamaría E, Plancarte A, de Aluja AS.	2002	eggs	17	1000	0	0	0	0
Santamaría E, Plancarte A, de Aluja AS.	2002	eggs	18	10000	406	3	409	2
Santamaría E, Plancarte A, de Aluja AS.	2002	eggs	19	10000	170	0	170	0
Santamaría E, Plancarte A, de Aluja AS.	2002	eggs	20	10000	80	128	208	0
Santamaría E, Plancarte A, de Aluja AS.	2002	eggs	21	10000	16	3	19	0
Santamaría E, Plancarte A, de Aluja AS.	2002	eggs	22	10000	444	28	472	2
Santamaría E, Plancarte A, de Aluja AS.	2002	eggs	23	100000	360	14	374	6
Santamaría E, Plancarte A, de Aluja AS.	2002	eggs	24	100000	1253	0	1253	15
Santamaría E, Plancarte A, de Aluja AS.	2002	eggs	25	100000	860	22	882	0
Santamaría E, Plancarte A, de Aluja AS.	2002	eggs	26	100000	450	0	450	0
Santamaría E, Plancarte A, de Aluja AS.	2002	eggs	27	100000	799	0	799	5
Silva ME.	2004	eggs	7464	100	0	0	0	0
Silva ME.	2004	eggs	7474	100	2	2	4	0
Silva ME.	2004	eggs	7431	100	0	1	1	0
Silva ME.	2004	eggs	7456	100	0	1	1	0
Silva ME.	2004	eggs	7463	1000	7	0	7	0
Silva ME.	2004	eggs	7444	1000	4	12	16	0
Silva ME.	2004	eggs	7426	1000	0	17	17	0
Silva ME.	2004	eggs	7437	1000	0	12	12	0
Cysticercosis Working Group in Peru - Unpublished data	2004	eggs	7441	1000	0	23	23	0
Cysticercosis Working Group in Peru - Unpublished data	2004	eggs	7453	1000	0	5	5	0
Cysticercosis Working Group in Peru - Unpublished data	2004	eggs	7459	1000	0	1	1	0
Silva ME.	2004	eggs	5957	10000	278	16	294	0
Silva ME.	2004	eggs	5966	10000	166	4	170	0
Silva ME.	2004	eggs	5960	10000	10	26	36	0
Silva ME.	2004	eggs	5963	10000	1	119	120	0
Silva ME.	2004	eggs	3640	0	0	0	0	0
Silva ME.	2004	eggs	5961	0	0	0	0	0
Silva ME.	2004	eggs	5968	0	0	0	0	0
Deckers N, Kanobana K, Silva M, Gonzalez AE, Garcia HH, Gilman RH, Dorny P.	2008	proglottids	8115	1	6210	36	6246
Deckers N, Kanobana K, Silva M, Gonzalez AE, Garcia HH, Gilman RH, Dorny P.	2008	proglottids	8116	1	3295	4	3299
Deckers N, Kanobana K, Silva M, Gonzalez AE, Garcia HH, Gilman RH, Dorny P.	2008	proglottids	8113	1	1946	92	2038
Deckers N, Kanobana K, Silva M, Gonzalez AE, Garcia HH, Gilman RH, Dorny P.	2008	proglottids	8114	1	112	190	302
Deckers N, Kanobana K, Silva M, Gonzalez AE, Garcia HH, Gilman RH, Dorny P.	2008	proglottids	8117	1	0	0	0
Deckers N, Kanobana K, Silva M, Gonzalez AE, Garcia HH, Gilman RH, Dorny P.	2008	proglottids	8118	1	0	0	0
Silva ME.	2004	proglottids	5949	1	0	7	7	0
Silva ME.	2004	proglottids	5952	1	8	46	54	0
Silva ME.	2004	proglottids	5953	1	72	267	339	0
Silva ME.	2004	proglottids	5950	1	1	165	166	0
Silva ME.	2004	proglottids	5956	1	811	151	962	10
Silva ME.	2004	proglottids	5947	1	440	30	470	15
Silva ME.	2004	proglottids	3642	1	610	12	622	1
Silva ME.	2004	proglottids	5965	1	110	84	194	0
Silva ME.	2004	proglottids	3637	1	345	24	369	0
Silva ME.	2004	proglottids	3639	1	404	111	515	1
Silva ME.	2004	proglottids	7478	1	27	37	64	0
Silva ME.	2004	proglottids	7447	1	257	1380	1637	4
Silva ME.	2004	proglottids	7467	1	2876	467	3343	2
Silva ME.	2004	proglottids	7476	1	473	386	859	1
Silva ME.	2004	proglottids	7442	1	767	1018	1785
Silva ME.	2004	proglottids	7448	1	5292	44	5336
Silva ME.	2004	proglottids	7445	1	16	53	69
Silva ME.	2004	proglottids	7438	1	2367	443	2810
Silva ME.	2004	proglottids	7436	1	493	653	1146
Silva ME.	2004	proglottids	7470	1	68	118	186
Silva ME.	2004	proglottids	7451	1	1631	80	1711
Silva ME.	2004	proglottids	7471	1	1754	389	2143
Silva ME.	2004	proglottids	7430	1	739	282	1021
Silva ME.	2004	proglottids	7465	1	82	54	136
Silva ME.	2004	proglottids	5954	0.5	39	1	40	0
Silva ME.	2004	proglottids	5951	0.5	0	1	1	0
Silva ME.	2004	proglottids	5955	0.5	87	6	93	1
Silva ME.	2004	proglottids	5948	0.5	0	0	0	0
Silva ME.	2004	proglottids	7460	0.5	2160	13	2173	3
Silva ME.	2004	proglottids	7455	0.5	0	317	317	0
Silva ME.	2004	proglottids	7477	0.5	1	127	128	0
Silva ME.	2004	proglottids	7475	0.5	2046	17	2063	2
Silva ME.	2004	proglottids	3635	0.25	40	20	60	0
Silva ME.	2004	proglottids	3641	0.25	67	38	105	0
Silva ME.	2004	proglottids	3643	0.25	142	85	227	2
Silva ME.	2004	proglottids	3645	0.25	0	1	1	0
Silva ME.	2004	proglottids	7481	0.25	12	115	127	0
Silva ME.	2004	proglottids	7480	0.25	222	58	280	0
Silva ME.	2004	proglottids	7440	0.25	1	158	159	0
Silva ME.	2004	proglottids	7479	0.25	163	45	208	0
Silva ME.	2004	proglottids	3640	0	0	0	0	0
Silva ME.	2004	proglottids	5961	0	0	0	0	0
Silva ME.	2004	proglottids	5968	0	0	0	0	0
Cysticercosis Working Group in Peru - Unpublished data	.	carotid	CC25	2500	2	26	28	0
Cysticercosis Working Group in Peru - Unpublished data	.	carotid	CC22	2500	9	22	31	3
Cysticercosis Working Group in Peru - Unpublished data	.	carotid	CC33	2500	8	93	101	3
Cysticercosis Working Group in Peru - Unpublished data	.	carotid	CC29	2500	2	3	5	0
Cysticercosis Working Group in Peru - Unpublished data	.	carotid	CC36	2500	20	1	21	2
Cysticercosis Working Group in Peru - Unpublished data	.	carotid	CC40	5000	115	3	118	1
Cysticercosis Working Group in Peru - Unpublished data	.	carotid	CC46	5000	56	0	56	5
Cysticercosis Working Group in Peru - Unpublished data	.	carotid	CC37	5000	210	0	210	4
Cysticercosis Working Group in Peru - Unpublished data	.	carotid	CC39	5000	142	0	142	3
Cysticercosis Working Group in Peru - Unpublished data	.	carotid	CC30	5000	179	20	199	5
Cysticercosis Working Group in Peru - Unpublished data	.	carotid	CC47	5000	117	0	117	10
Cysticercosis Working Group in Peru - Unpublished data	.	carotid	CC12	10000	227	6	233	2
Cysticercosis Working Group in Peru - Unpublished data	.	carotid	CC10	10000	142	0	142	6
Cysticercosis Working Group in Peru - Unpublished data	.	carotid	CC7	10000	392	8	400	11
Cysticercosis Working Group in Peru - Unpublished data	.	carotid	CC21	10000	163	111	274	0
Cysticercosis Working Group in Peru - Unpublished data	.	carotid	CC42	10000	49	16	65	8
de Aluja AS, Villalobos NM, Nava G, Toledo A, Martínez JJ, Plancarte A, Rodarte LF, Fragoso G, Sciutto E.	2005	eggs	.	20000	581	25	610	4
de Aluja AS, Villalobos NM, Nava G, Toledo A, Martínez JJ, Plancarte A, Rodarte LF, Fragoso G, Sciutto E.	2005	eggs	.	20000	112	4	120	4
de Aluja AS, Villalobos NM, Nava G, Toledo A, Martínez JJ, Plancarte A, Rodarte LF, Fragoso G, Sciutto E.	2005	eggs	.	20000	25	13	38	0
de Aluja AS, Villalobos NM, Nava G, Toledo A, Martínez JJ, Plancarte A, Rodarte LF, Fragoso G, Sciutto E.	2005	eggs	.	20000	244	1	251	6
de Aluja AS, Villalobos NM, Nava G, Toledo A, Martínez JJ, Plancarte A, Rodarte LF, Fragoso G, Sciutto E.	2005	eggs	.	20000	18	16	38	4
